# Supplementary material for: Glycolate combats massive oxidative stress by restoring redox potential in Caenorhabditis elegans
Source: Commun Biol. 2021 Feb 1;4:151. doi: 10.1038/s42003-021-01669-2 (PMC7851149; doi:10.1038/s42003-021-01669-2)
Supplement: Supplementary file 4 — Supplementary Data 1 [file 42003_2021_1669_MOESM4_ESM.xlsx]

## Sheet: Sheet1
	Lifespan anaylsis of N2 animals
	exposed to H2O2 and GA
	Dataset 1 (repeat 1)
	Condition	No. total	No. dead	No. censored	Median lifespan (Days)		Log-rank (Mantel-Cox) test
								P Value
	Control	12	12	0	20.5		C vs. GA	0.155	ns
	10mM GA	12	10	2	19		C vs. H2O2	< 0,0001	****
	100mM H2O2	12	11	1	4		C vs. H2O2 +GA	0.0063	**
	100mM H2O2 + 10mM GA	12	12	0	15.5		H2O2 vs. H2O2 +GA	0.002	**
	Dataset 2 (repeat 2)
	Condition	No. total	No. dead	No. censored	Median lifespan (Days)		Log-rank (Mantel-Cox) test
								P Value
	Control	12	12	0	15.5		C vs. GA	0.613	ns
	10mM GA	12	12	0	16		C vs. H2O2	< 0,0001	****
	100mM H2O2	12	11	1	3.5		C vs. H2O2 +GA	0.4542	ns
	100mM H2O2 + 10mM GA	12	11	1	13		H2O2 vs. H2O2 +GA	< 0,0001	****
	Notice: The Log rank test was performed with GraphPad Prism 8.0.
	Dataset 3 (repeat 3)
	Condition	No. total	No. dead	No. censored	Median lifespan (Days)		Log-rank (Mantel-Cox) test
								P Value
	Control	12	11	1	19		C vs. GA	0.4542	ns
	10mM GA	12	10	2	15		C vs. H2O2	0.0003	***
	100mM H2O2	12	11	1	10		C vs. H2O2 +GA	0.1561	ns
	100mM H2O2 + 10mM GA	12	12	0	15.5		H2O2 vs. H2O2 +GA	0.0244	*
	Dataset 4 (repeat 4)
	Condition	No. total	No. dead	No. censored	Median lifespan (Days)		Log-rank (Mantel-Cox) test
								P Value
	Control	24	22	2	20		C vs. GA	0.1872	ns
	10mM GA	24	22	2	17		C vs. H2O2	< 0,0001	****
	100mM H2O2	24	21	3	6		C vs. H2O2 +GA	0.0062	**
	100mM H2O2 + 10mM GA	24	22	2	15		H2O2 vs. H2O2 +GA	< 0,0001	****
		Median Life span				Mean	SEM		Mean
		Repeat 1	Repeat 2	Repeat 3	Repeat 4					P Value
	Control	20.5	15.5	19	20	18.75	1.12731		C vs. GA	0.207	ns
	10mM GA	19	16	15	17	16.75	0.853913		C vs. H2O2	0.0004	***
	100mM H2O2	4	3.5	10	6	5.875	1.47726		C vs. H2O2 +GA	0.0201	*
	100mM H2O2 + 10mM GA	15.5	13	15.5	15	14.75	0.595119		H2O2 vs. H2O2 +GA	0.0014	**
